# Supplementary material for: Electronic Monitoring Systems for Hand Hygiene: Systematic Review of Technology
Source: J Med Internet Res. 2021 Nov 24;23(11):e27880. doi: 10.2196/27880 (PMC8663600; doi:10.2196/27880)
Supplement: Multimedia Appendix 1 [file jmir_v23i11e27880_app1.xlsx]

## Sheet: Sheet1
Database	Search Query
PubMed	(((hand hygiene) OR (hand disinfection) OR (hand wash) OR (handwash) OR (hand rub) OR (handrub)) AND (automated OR automatic OR electronic OR sensor) AND (detect OR measure OR monitor)) AND (("2000/01/01"[Date - Publication]: "2020/06/30"[Date - Publication]))
ACM Digital Library	Term: ("Hand Hygiene" OR "Hand Disinfection" OR "Hand Wash" OR "Handwash" OR "Hand Rub" OR "Handrub") with Publication Date filter: 2000/01/01-2020/06/30
IEEE Xplore Digital Library	Term: ((Hand Hygiene) OR (Hand Disinfection) OR (Hand Wash) OR (Handwash) OR (Hand Rub) OR (Handrub)) with Publication Date filter: 2000/01/01-2020/06/30
