# Supplementary material for: Electronic Monitoring Systems for Hand Hygiene: Systematic Review of Technology
Source: J Med Internet Res. 2021 Nov 24;23(11):e27880. doi: 10.2196/27880 (PMC8663600; doi:10.2196/27880)
Supplement: Multimedia Appendix 2 [file jmir_v23i11e27880_app2.xlsx]

## Sheet: Sheet1
Concept	Definition
Study meta-data
Author	The first author of the study.
Year of publication	The year in which the study was published.
Country of study	The country where the study was conducted.
Study design	The research method that the study used to collect the data (e.g., intervention, observation, technical innovation).
Study duration	The duration of the study.
Experiment setting	Place where the experiment conducted (i.e., mockup, clinical settings)
Population characteristics
Number of participants	Number of people who participated in the study.
Participant occupation	Occupation of participants in the study (e.g., healthcare workers, medical students, general public).
Recruitment setting	Place where participants were recruited (i.e., clinical, educational, community settings).
Recruitment incentive	Finance incentive in the study.
System characteristics
System aim	What it is that the electronic hand hygiene monitoring system aims to achieve (i.e., hand hygiene compliance or hand hygiene quality)?
System category	The category of the electronic hand hygiene monitoring system (e.g., Electronically assisted or enhanced direct observation, video-monitored direct observation).
(Sub-category)	The subdivision of "System category"
System precision	The precision of the electronic hand hygiene monitoring system.
Enabling Technologies	The technical stack was used in the electronic hand hygiene monitoring system and different from others (e.g., communication protocols, sensor types).
Modality	The components of the electronic hand hygiene monitoring system (e.g., tags, beacons, bracelets).
Commercially available	Whether the hand hygiene monitoring system are commercially available (If it is, what is the system name)?
Evaluation
Measured outcome	What were the technical evaluations or metrics used by the study? (e.g., number of observed hand hygiene events, observed sequence of WHO 6-step hand hygiene practice
(Comments)
