# Supplementary material for: Electronic Monitoring Systems for Hand Hygiene: Systematic Review of Technology
Source: J Med Internet Res. 2021 Nov 24;23(11):e27880. doi: 10.2196/27880 (PMC8663600; doi:10.2196/27880)
Supplement: Multimedia Appendix 3 [file jmir_v23i11e27880_app3.xlsx]

## Sheet: Sheet1
Multimedia Appendix 3: Hand hygiene improvements of studies with instant prompts.
Paper	Visual reminders	Auditory reminders	Olfactory stimulus	Visual + Auditory	Visual + Vibrations	Metric
Pellegrino et al. [111]	+0.25	+0.25	+0.6			Hand hygiene compliance rate
Levchenko et al. [89]	-0.13					Hand hygiene events per hour
Gaube et al. [66]	significant increase					Hand hygiene compliance rate
Marra et al. [67]	+16.27					Hand hygiene events per patient day
Fisher et al. [79]		+0.05a; +0.08b				Hand hygiene compliance rate
Dyson et al. [77]				+0.1		Hand hygiene compliance rate
Geilleit et al. [53]				+0.462c; +0.266d		Hand hygiene compliance rate
Pong et al. [98]					significant increase	Hand hygiene compliance rate
a significant increase but decrease afterwards.
b entering patient zones.
c exiting patient zones.
d after 1st feedback session.
e after 2nd feedback session.
