# Supplementary material for: Electronic Monitoring Systems for Hand Hygiene: Systematic Review of Technology
Source: J Med Internet Res. 2021 Nov 24;23(11):e27880. doi: 10.2196/27880 (PMC8663600; doi:10.2196/27880)
Supplement: Multimedia Appendix 4 [file jmir_v23i11e27880_app4.xlsx]

## Sheet: Sheet1
Multimedia Appendix 4: Hand hygiene improvements of studies with periodic summaries.
Paper	Report	Notice Board / Monitor	Face-to-face feedback	Report + Notice Board / Monitor	Report + Face-to-face feedback	Metric
Conway et al. [48]	significant increasea					Hand hygiene compliance rate
Fisher et al. [79]	+0.00b; +0.05c					Hand hygiene compliance rate
Khan et al. [106]		+0.661				Hand hygiene compliance rate
Arai et al. [44]			+0.025d; +0.075e			Hand hygiene compliance rate
Armellino et al. [38, 39]				+0.72		Hand hygiene compliance rate
Ellison et al. [51]				+0.059		Hand hygiene compliance rate
Sanchez-Carrillo et al. [35]					+0.131d; +0.296e	Hand hygiene compliance rate
a significant increase but decrease afterwards.
b entering patient zones.
c exiting patient zones.
d after 1st feedback session.
e after 2nd feedback session.
