# Supplementary material for: Electronic Monitoring Systems for Hand Hygiene: Systematic Review of Technology
Source: J Med Internet Res. 2021 Nov 24;23(11):e27880. doi: 10.2196/27880 (PMC8663600; doi:10.2196/27880)
Supplement: Multimedia Appendix 5 [file jmir_v23i11e27880_app5.xlsx]

## Sheet: Sheet1
Multimedia Appendix 5: Hand hygiene improvements of studies with instant prompts and periodic summaries.
Paper	Visual + Audio + Vibration + Report	Visual + Vibration + Report	Audio + Report	Audio + Report + Notice Board / Monitor	Face-to-face feedback + Report	Metric
Levchenko et al. [89]	+3.64					Hand hygiene events per hour
Levchenko et al. [88]		×1.5				Hand hygiene compliance rate
Ellison et al. [51]			+0.074	+0.105		Hand hygiene compliance rate
Sickbert-Bennett et al. [30]					vary on job	Hand hygiene compliance rate
